# Supplementary material for: Investigating speech and language impairments in delirium: A preliminary case-control study
Source: PLoS One. 2018 Nov 26;13(11):e0207527. doi: 10.1371/journal.pone.0207527 (PMC6261049; doi:10.1371/journal.pone.0207527)
Supplement: S1 Dataset — (CSV) [file pone.0207527.s001.csv]

Participant_ID	Age	Sex	OMCT	Brief Attention Task	Vigilance A	DRSR98_Severity	DRSR98_Total	OSLA	RASS_Absolute	Group	Dementia_Present	Dementia_Type	WAB_Score	Avg_Words	CT_Content	CT_Fluency	CT_Grammar	CT_Semantics	Verbal_Communication	Written_Communication
1	75	Female	28	7	1	0	0	0	0	Control	Not Present	None	9	9.42	15	0	0	0.88	4	4
2	87	Female	28	7	1	1	1	0	0	Control	Not Present	None	9	6.33	9	3.95	1.32	0	4	4
3	74	Male	28	6	1	0	0	0	0	Control	Not Present	None	9	11.4	14	5.26	0	0	4	4
4	94	Male	0	3	0	16	18	7	1	Delirium	Present	Unspecified	4	1.44	4	38.4	15.38	0	4	4
5	75	Male	28	6	1	0	0	0	0	Control	Not Present	None	9	7.92	13	2.95	0	0	4	4
6	83	Female	26	7	1	1	1	0	0	Control	Not Present	None	9	16	15	1.56	1.56	1.56	4	4
7	79	Male	26	6	1	0	0	0	0	Control	Not Present	None	7	11.82	13	6.92	0	0.77	4	4
8	94	Male	6	3	0	20	25	5	1	Delirium	Present	Unspecified	8	5.41	12	14.13	1.09	0	4	4
9	96	Female	7	3	0	5	6	0	0	Dementia	Present	Unspecified	9	11.4	13	3.51	0	0	4	4
10	79	Female	0	4	0	9	10	2	0	Dementia	Present	Unspecified	9	5.43	6	13.5	2.7	0	4	4
11	69	Male	26	5	1	1	1	0	0	Control	Not Present	None	6	6.2	9	6.45	1.61	0	4	4
12	73	Male	0	1	0	15	16	2	0	Dementia	Present	Alzheimer's	5	4.83	-2	3.44	0	0	3	1
13	88	Female	5	5	1	8	8	0	0	Dementia	Present	Mixed	6	6.47	6	5.15	2.06	0	4	3
14	70	Male	28	7	1	0	0	0	0	Control	Not Present	None	9	10.17	17	1.6	0	0	4	4
15	84	Male	3	3	1	11	16	3	0	Delirium	Present	Alzheimer's	8	9.65	13	6.74	0	0.52	4	3
16	97	Male	3	0	0	14	15	1	0	Dementia	Present	Unspecified	5	5.1	-2	19.6	1.96	0	2	0
17	87	Male	26	6	0	3	5	2	0	Control	Not Present	None	8	14.5	12	11.72	0	0	4	4
18	84	Female	4	4	0	14	19	3	1	Delirium	Present	Unspecified	9	11.67	11	1.43	4.29	1.43	4	4
19	91	Male	15	6	0	10	17	4	1	Delirium	Not Present	None	8	9.44	5	8.82	1.18	0.59	4	4
20	83	Male	0	1	0	12	13	2	1	Dementia	Present	Vascular	6	7.5	4	6.67	0	6.67	3	2
21	86	Female	3	3	0	13	15	3	0	Dementia	Present	Vascular	8	8.33	7	3.33	2	0.67	4	4
22	88	Female	0	0	0	19	23	4	2	Delirium	Present	Unspecified	7	4.2	-1	9.52	9.52	0	0	0
23	90	Male	11	4	0	13	17	4	1	Delirium	Not Present	None	5	3.25	2	6.59	1.09	2.2	4	3
24	91	Female	22	6	1	7	10	0	0	Dementia	Present	Alzheimer's	5	7.73	7	2.59	0.86	1.72	4	4
25	90	Male	11	7	0	6	7	2	0	Dementia	Present	Alzheimer's	8	9	13	6.94	0	4.17	4	4
26	73	Female	6	3	0	11	14	0	0	Dementia	Present	Alzheimer's	9	13	9	0	0	4.4	4	4
27	65	Female	28	7	1	0	0	0	0	Control	Not Present	None	8	8.69	14	6.19	0.88	0	4	4
28	87	Female	4	5	0	13	15	2	0	Dementia	Present	Alzheimer's	4	10.71	10	3.89	3.11	0.39	4	4
29	91	Male	3	5	0	6	7	0	0	Dementia	Present	Unspecified	6	4.88	7	3.95	8.66	0	4	4
30	84	Female	0	0	0	21	26	8	2	Delirium	Present	Mixed	6	4.5	0	22.22	22.22	0	3	0
31	91	Male	0	0	0	24	30	12	3	Delirium	Not Present	None	5	3.85	5	16	4	0	1	3
32	77	Female	21	5	1	1	1	0	0	Control	Not Present	None	9	6.86	9	4.17	6.25	2.08	4	4
33	75	Female	26	5	1	0	0	0	0	Control	Not Present	None	9	7	8	0	5.71	0	4	4
34	76	Female	0	0	0	21	27	11	2	Delirium	Present	Alzheimer's	9	3	-1	0	0	0	3	3
35	91	Female	3	4	0	9	10	0	0	Dementia	Present	Alzheimer's	7	6.8	6	5.88	0	0	4	4
36	72	Female	4	4	0	11	12	1	1	Dementia	Present	Unspecified	7	9.33	3	0.12	2.38	0	4	4
37	92	Female	0	0	0	21	28	7	2	Delirium	Not Present	None	7	3.53	1	5.97	1.49	0	1	0
38	80	Female	19	7	1	3	3	0	0	Control	Not Present	None	8	5.42	10	1.54	0	0	4	4
39	77	Female	28	7	0	1	1	1	0	Control	Not Present	None	9	15.4	9	0	0	0	4	4
40	87	Female	26	6	1	1	1	1	0	Control	Not Present	None	8	3.4	6	0	1.96	0	4	4
41	84	Female	0	0	0	18	23	12	3	Delirium	Present	Unspecified	7	2.67	-1	12.5	0	0	4	0
42	90	Female	4	3	1	10	11	1	0	Dementia	Present	Vascular	8	7.33	3	0	4.55	0	4	4
43	84	Female	0	0	0	24	30	9	2	Delirium	Present	Alzheimer's	4	1	0	0	0	0	3	1
44	95	Male	2	4	0	17	21	1	1	Delirium	Not Present	None	9	7	5	1.59	0	3.17	4	4
45	88	Male	11	3	0	15	20	0	1	Delirium	Not Present	None	8	4.5	4	0	0	0	4	4
